# Supplementary material for: Non-communicable diseases, psychosocial wellbeing, and quality of life in Ga Mashie, Accra, Ghana: analysis from a community-based cross-sectional study
Source: BMC Public Health. 2025 Mar 19;25:1059. doi: 10.1186/s12889-025-22227-z (PMC11921560; doi:10.1186/s12889-025-22227-z)
Supplement: Supplementary file 1 — Supplementary Material 1: Additional file 1: Description of data: Expanded bivariate analyses of NCDs, QoL and psychosocial wellbeing. [file 12889_2025_22227_MOESM1_ESM.xlsx]

## Sheet: Bivariate analyses
Expanded bivariate analyses of NCDs, QoL and psychosocial wellbeing
Variable	Healthy comparison group (n=306)	Diabetes (diabetes/raised blood glucose) (n=72)	Diabetes diagnosis (n=51)	Hypertension (diagnosis/raised blood pressure) (n=404)	Hypertension diagnosis (n=184)	BMI > 30 kg/m2 (n=295)
	Mean [95% CI] or % (95% CI)	Mean [95% CI] or % (95% CI)	Mean [95% CI] or % (95% CI)	Mean [95% CI] or % (95% CI)	Mean [95% CI] or % (95% CI)	Mean [95% CI] or % (95% CI)
Quality of Life (QoL)
Overall perception of quality of life			*
Very poor	0.87% [0.20%, 3.73%]	0	0	1.48% [0.56%, 3.86%]	1.62% [0.36%, 7.03%]	1.24% [0.30%, 5.01%]
Poor	9.72% [6.25%, 14.80%]	20.80% [10.19%, 37.78%]	24.14% (12.23%, 42.07%)	8.36% [5.81%, 11.89%]	9.76% [6.31%, 14.80%]	5.71% [3.25%, 9.83%]
Neither poor nor good	33.29% [27.13%, 40.08%]	39.98% [26.85%, 54.73%]	41.50% (26.97%, 57.67%)	37.69% [32.35%, 43.35%]	38.08% [30.91%, 45.82%]	38.08% [30.61%, 46.15%]
Good	46.80% [39.10%, 54.65%]	30.76% [20.20%, 43.80%]	29.91% (18.68%, 44.22%)	43.62% [37.35%, 50.10%]	44.52% [37.30%, 51.99%]	43.92% [37.00%, 51.09%]
Very good	9.33% [5.88%, 14.50%]	8.47% [3.72%, 18.12%]	4.45% (1.35%, 13.67%)	8.84% [5.83%, 13.18%]	6.02% [3.00%, 11.73%]	11.05% [7.14%, 16.72%]
Overall perception of health (1-5)		*	**	*	***	*
Very dissatisfied	0.43% [0.06%, 3.08%]	3.07% [0.41%, 19.48%]	4.21% (0.57%, 25.35%)	1.08% [0.37%, 3.17%]	1.70% [0.41%, 6.76%]	1.28% [0.38%, 4.19%]
Dissatisfied	5.80% [3.55%, 9.35%]	13.03% [6.72%, 23.77%]	10.01% (4.15%, 22.24%)	7.37% [4.54%, 11.73%]	8.17% [4.87%, 13.40%]	4.16% [2.17%, 7.85%]
Neither satisfied nor dissatisfied	11.54% [7.93%, 16.51%]	22.13% [13.41%, 34.27%]	27.91% (16.70%, 42.78%)	22.17% [17.99%, 27.01%]	26.05% [20.04%, 33.12%]	23.35% [17.51%, 30.42%]
Satisfied	65.69% [58.89%, 71.91%]	52.16% [40.99%, 63.11%]	54.20% (41.55%, 66.33%)	58.00% [52.63%, 63.18%]	57.84% [51.16%, 64.24%]	59.48% [53.03%, 65.62%]
Very satisfied	16.52% [11.81%, 22.63%]	9.61% [4.24%, 20.35%]	3.67% (1.05%, 12.06%)	11.38% [7.95%, 16.04%]	6.23% [2.79%, 13.34%]	11.73% [7.76%, 17.35%]
QoL domains
Physical Health (0-100)	75.50 (73.94, 77.05)	63.42 (58.48, 68.36)***	60.46 (54.43, 66.48)***	69.40 (67.58, 71.23)***	66.30 (63.57, 69.02)***	70.67 (68.94, 72.40)***
Psychological (0-100)	71.77 (69.74, 73.80)	67.09 (62.83, 71.35)*	65.23 (60.26, 70.20)*	69.25 (67.15, 71.36)*	67.95 (65.34, 70.55)*	70.69 (68.19, 73.19)
Social relationships (0-100)	67.66 (65.57, 69.76)	63.04 (58.96, 67.12)*	60.61 (56.19, 65.03)**	67.05 (64.89, 69.20)	64.51 (61.68, 67.35)	66.83 (64.00, 69.66)
Environment (0-100)	57.65 (55.79, 59.51)	53.76 (50.54, 56.98)*	51.58 (48.15, 55.00)**	57.24 (55.49, 58.99)	56.62 (54.08, 59.16)	58.26 (56.18, 60.34)
Psychological distress score (9-45)	20.06 (19.26, 20.87)	21.41 (19.91, 22.90)	21.16 (19.57, 22.75)	20.44 (19.66, 21.23)	20.49 (19.49, 21.48)	20.82 (19.90, 21.73)
Oslo Social Support Scale
Poor social support	45.16% [37.68%, 52.86%]	47.93% [35.42%, 60.70%]	48.60% (34.07%, 63.38%)	43.91% [37.68%, 50.33%]	46.99% [39.40%, 54.71%]	42.66% [35.31%, 50.35%]
Moderate social support	41.59% [35.47%, 47.98%]	42.85% [31.65%, 54.83%]	43.26% (30.10%, 57.45%)	42.90% [37.55%, 48.42%]	40.74% [34.04%, 47.80%]	42.98% [36.18%, 50.05%]
Strong social support	13.25% [8.84%, 19.41%]	9.22% [4.39%, 18.35%]	8.13% (3.06%, 19.89%)	13.19% [9.59%, 17.89%]	12.28% [7.88%, 18.63%]	14.36% [9.97%, 20.26%]
Average Perceived Stress Scale score (0-4)	1.69 (1.61, 1.78)	1.68 (1.58, 1.79)	1.68 (1.56, 1.80)	1.68 (1.62, 1.73)	1.67 (1.59, 1.74)	1.73 (1.67, 1.80)
Notes: Each disease category is compared to the healthy comparison group in column 2. Italics indicate p-values less than 0.10. * indicates p-values <0.05. ** indicates p-values <0.01. *** indicates p-values <0.001
