# Supplementary material for: Non-communicable diseases, psychosocial wellbeing, and quality of life in Ga Mashie, Accra, Ghana: analysis from a community-based cross-sectional study
Source: BMC Public Health. 2025 Mar 19;25:1059. doi: 10.1186/s12889-025-22227-z (PMC11921560; doi:10.1186/s12889-025-22227-z)
Supplement: Supplementary file 2 — Supplementary Material 2: Additional file 2: Models for good/very good overall perception of QoL, controlling for demographic factors; Description of data: Full model results for the outcome of good/very good overall perception of quality of life (QoL) for select NCD categories compared to the healthy group (no NCD). [file 12889_2025_22227_MOESM2_ESM.xlsx]

## Sheet: QoL Perception
Models for good/very good overall perception of QoL, controlling for demographic factors
	Diabetes (High random blood glucose and/or previous Dx)				Hypertension (High measured blood pressure and/or previous Dx)				Obesity (BMI 30+ kg/m2)				Previously diagnosed diabetes				Previously diagnosed hypertension
Variable	Risk Ratio	95% CI	P-value		Risk Ratio	95% CI	P-value		Risk Ratio	95% CI	P-value		Risk Ratio	95% CI	P-value		Risk Ratio	95% CI	P-value
Disease/condition status
Healthy	Ref				Ref				Ref				Ref				Ref
Has specified condition	0.859088	[0.607 1.215]	0.3861		1.00637	[0.850 1.192]	0.940623		1.00174	[0.816 1.229]	0.986586		0.788693	[0.521 1.194]	0.258409		0.992054	[0.787 1.250]	0.945426
Sex
Male	Ref				Ref				Ref				Ref				Ref
Female	1.17627	[0.982 1.409]	0.0770041		1.00269	[0.856 1.175]	0.973201		1.17412	[0.972 1.418]	0.0947268		1.1179	[0.934 1.338]	0.22162		1.05221	[0.892 1.241]	0.54147
Age in years	1.00926	[1.001 1.018]	0.0381427	*	1.00905	[1.002 1.016]	0.0107735	*	1.0087	[1.000 1.017]	0.0438923	*	1.00803	[0.999 1.017]	0.0681349		1.00961	[1.002 1.017]	0.0128904	*
Wealth tertile
Most poor	Ref				Ref				Ref				Ref				Ref
Poor	1.34868	[0.978 1.860]	0.0675785		1.10889	[0.850 1.446]	0.440702		1.11523	[0.824 1.509]	0.474951		1.46576	[1.036 2.074]	0.0311676	*	1.17425	[0.844 1.634]	0.335679
Least poor	1.5712	[1.147 2.152]	0.00543562	**	1.36715	[1.080 1.731]	0.0100514	*	1.37919	[1.086 1.751]	0.00901739	**	1.67994	[1.210 2.333]	<0.001	***	1.47248	[1.123 1.931]	0.00574333	**
Marital status
Currently married/living together	Ref				Ref				Ref				Ref				Ref
Divorced/separated/widowed	0.657047	[0.475 0.909]	0.0119777	*	0.825511	[0.643 1.059]	0.129933		0.774065	[0.595 1.007]	0.0565794		0.621438	[0.440 0.879]	0.00772375	**	0.754897	[0.580 0.983]	0.0372498	*
Never married	0.954387	[0.775 1.175]	0.655745		1.22082	[1.002 1.488]	0.0481043	*	1.07014	[0.869 1.318]	0.519524		0.946583	[0.774 1.157]	0.588267		1.05033	[0.843 1.308]	0.656995
Educational attainment
No education	Ref				Ref				Ref				Ref				Ref
Basic education	2.57585	[1.376 4.823]	0.0035881	**	1.5133	[0.960 2.384]	0.0735009		1.80259	[1.122 2.895]	0.0154531	*	2.4882	[1.263 4.902]	0.00906789	**	1.42325	[0.864 2.345]	0.163405
Secondary/SHS/Higher	3.45295	[1.774 6.720]	<0.001	***	1.8498	[1.150 2.975]	0.0118383	*	2.27494	[1.403 3.688]	0.00110827	**	3.27906	[1.596 6.736]	0.00153487	**	2.04153	[1.238 3.367]	0.00575165	**
Employment status
Not currently working	Ref				Ref				Ref				Ref				Ref
Currently working	1.49484	[1.054 2.121]	0.0248581	*	1.3141	[1.055 1.637]	0.0155733	*	1.34908	[1.040 1.750]	0.0245962	*	1.414	[0.990 2.019]	0.0565918		1.31574	[0.990 1.748]	0.0581487
Religious affiliation
No religion	Ref				Ref				Ref				Ref				Ref
Christianity	0.906043	[0.582 1.411]	0.658721		1.24484	[0.749 2.070]	0.393999		1.06388	[0.603 1.877]	0.828648		0.831086	[0.580 1.192]	0.310033		0.951693	[0.603 1.503]	0.829668
Islam	0.846993	[0.523 1.371]	0.494288		1.3826	[0.824 2.320]	0.216348		1.10396	[0.597 2.041]	0.74957		0.774281	[0.522 1.149]	0.200619		1.00204	[0.625 1.607]	0.993164
Traditional/spiritual/other	0.6485	[0.384 1.096]	0.104172		1.10278	[0.672 1.811]	0.695634		0.952505	[0.556 1.632]	0.857662		0.57036	[0.346 0.940]	0.0282256	*	0.849065	[0.523 1.377]	0.502609
Ethnic group
Ga-Dangme	Ref				Ref				Ref				Ref				Ref
Akan	0.712816	[0.472 1.076]	0.105605		0.829726	[0.635 1.083]	0.167577		0.764255	[0.541 1.080]	0.125917		0.642471	[0.414 0.996]	0.0482094	*	0.789485	[0.563 1.106]	0.16703
Other	0.855262	[0.622 1.176]	0.331094		1.03924	[0.825 1.309]	0.740955		0.99774	[0.781 1.275]	0.985377		0.8903	[0.643 1.232]	0.479037		0.934861	[0.708 1.235]	0.63108
Number of observations	374				702				594				353				483
Notes: Italics indicate p-values less than 0.10. * indicates p-values <0.05. ** indicates p-values <0.01. *** indicates p-values <0.001
