# Supplementary material for: Non-communicable diseases, psychosocial wellbeing, and quality of life in Ga Mashie, Accra, Ghana: analysis from a community-based cross-sectional study
Source: BMC Public Health. 2025 Mar 19;25:1059. doi: 10.1186/s12889-025-22227-z (PMC11921560; doi:10.1186/s12889-025-22227-z)
Supplement: Supplementary file 3 — Supplementary Material 3: Additional file 3: Models for overall satisfaction with health (satisfied/very satisfied), controlling for demographic factors; Description of data: Full model results for the outcome of satisfied/very satisfied with health for select NCD categories compared to the healthy group. [file 12889_2025_22227_MOESM3_ESM.xlsx]

## Sheet: Health Satisfaction
Models for overall satisfaction with health (satisfied/very satisfied), controlling for demographic factors
	Diabetes (High random blood glucose and/or previous Dx)				Hypertension (High measured blood pressure and/or previous Dx)				Obesity (BMI 30+ kg/m2)				Previously diagnosed diabetes				Previously diagnosed hypertension
Variable	Risk Ratio	95% CI	P-value		Risk Ratio	95% CI	P-value		Risk Ratio	95% CI	P-value		Risk Ratio	95% CI	P-value		Risk Ratio	95% CI	P-value
Disease/condition status
Healthy	Ref				Ref				Ref				Ref				Ref
Has specified condition	0.786896	[0.632 0.979]	0.0322722	*	0.867591	[0.791 0.952]	0.00309539	*	0.867503	[0.774 0.972]	0.0153113	*	0.750059	[0.579 0.972]	0.0300424	*	0.766778	[0.656 0.896]	0.00107566	**
Sex
Male	Ref				Ref				Ref				Ref				Ref
Female	1.11568	[0.989 1.259]	0.0746969		1.04366	[0.962 1.133]	0.30098		1.09184	[0.974 1.223]	0.128226		1.10485	[0.977 1.250]	0.111628		1.11859	[1.007 1.242]	0.036208	*
Age in years	1.00757	[1.002 1.013]	0.00985873	**	1.00429	[1.000 1.009]	0.0703518		1.00546	[1.000 1.011]	0.035932	*	1.00719	[1.001 1.013]	0.0167255	*	1.00497	[0.999 1.011]	0.0906467
Wealth tertile
Most poor	Ref				Ref				Ref				Ref				Ref
Poor	1.06704	[0.901 1.263]	0.446272		1.0498	[0.910 1.211]	0.499728		1.05061	[0.896 1.232]	0.53864		1.10811	[0.924 1.329]	0.263438		1.0136	[0.865 1.187]	0.865261
Least poor	1.15368	[0.986 1.350]	0.0736722		1.16334	[1.024 1.321]	0.02052	*	1.17076	[1.024 1.339]	0.0217068	*	1.17591	[0.993 1.392]	0.059409		1.14526	[0.979 1.340]	0.0892044
Marital status
Currently married/living together	Ref				Ref				Ref				Ref				Ref
Divorced/separated/widowed	0.794	[0.662 0.953]	0.0136774	*	0.868306	[0.757 0.995]	0.0428154	*	0.805464	[0.694 0.935]	0.00507152	**	0.790698	[0.658 0.950]	0.0127658	*	0.883416	[0.747 1.045]	0.145049
Never married	1.01483	[0.874 1.178]	0.844603		1.05216	[0.933 1.186]	0.401905		1.01926	[0.900 1.154]	0.760038		1.0187	[0.878 1.182]	0.805204		0.965499	[0.811 1.150]	0.690037
Educational attainment
No education	Ref				Ref				Ref				Ref				Ref
Basic education	1.49501	[1.045 2.139]	0.0282683	*	1.36636	[1.044 1.788]	0.0235075	*	1.30864	[0.990 1.729]	0.0581898		1.40908	[0.996 1.993]	0.0524909		1.30475	[0.980 1.737]	0.0679657
Secondary/SHS/Higher	1.60374	[1.114 2.309]	0.0117437	*	1.50943	[1.143 1.994]	0.00426481	**	1.41805	[1.060 1.898]	0.0194418	*	1.49441	[1.049 2.129]	0.0266255	*	1.47857	[1.094 1.999]	0.0117009	*
Employment status
Not currently working	Ref				Ref				Ref				Ref				Ref
Currently working	1.22926	[1.020 1.481]	0.0306208	*	1.08755	[0.951 1.244]	0.218157		1.14342	[0.988 1.323]	0.0717463		1.23166	[1.018 1.490]	0.0324465	*	1.10351	[0.931 1.307]	0.250941
Religious affiliation
No religion	Ref				Ref				Ref				Ref				Ref
Christianity	0.832452	[0.678 1.022]	0.0791418		0.786603	[0.673 0.920]	0.00303956	**	0.806302	[0.674 0.964]	0.0190865	*	0.89775	[0.698 1.154]	0.395502		0.851399	[0.680 1.067]	0.159379
Islam	0.849874	[0.635 1.138]	0.270872		0.906951	[0.717 1.147]	0.410627		0.934431	[0.738 1.183]	0.568074		0.913701	[0.663 1.259]	0.576515		0.941489	[0.691 1.282]	0.698808
Traditional/spritual/other	0.920232	[0.731 1.158]	0.474365		0.923744	[0.767 1.113]	0.398846		0.890115	[0.731 1.084]	0.242412		0.972618	[0.739 1.281]	0.841357		1.00388	[0.774 1.302]	0.976437
Ethnic group
Ga-Dangme	Ref				Ref				Ref				Ref				Ref
Akan	0.909692	[0.766 1.081]	0.276979		1.00764	[0.883 1.150]	0.909108		0.832873	[0.693 1.001]	0.0517429		0.906535	[0.756 1.087]	0.286309		0.979838	[0.809 1.187]	0.833077
Other	0.867566	[0.708 1.063]	0.168168		0.978942	[0.826 1.160]	0.803854		0.91858	[0.772 1.093]	0.333581		0.915445	[0.750 1.117]	0.380464		0.965172	[0.799 1.166]	0.709975
Number of observations	374				702				594				353				483
Notes: Italics indicate p-values less than 0.10. * indicates p-values <0.05. ** indicates p-values <0.01. *** indicates p-values <0.001
