# Supplementary material for: Non-communicable diseases, psychosocial wellbeing, and quality of life in Ga Mashie, Accra, Ghana: analysis from a community-based cross-sectional study
Source: BMC Public Health. 2025 Mar 19;25:1059. doi: 10.1186/s12889-025-22227-z (PMC11921560; doi:10.1186/s12889-025-22227-z)
Supplement: Supplementary file 4 — Supplementary Material 4: Additional file 4: Models for WHO-QOL Domain 1 score: Physical Health, controlling for demographic factors; Description of data: Full model results for the outcome of physical health domain scores of QoL for select NCD categories compared to the healthy group. [file 12889_2025_22227_MOESM4_ESM.xlsx]

## Sheet: Table S3 QoL Physical
Models for WHO-QOL Domain 1 score: Physical Health, controlling for demographic factors
	Diabetes (High random blood glucose and/or previous Dx)				Hypertension (High measured blood pressure and/or previous Dx)				Obesity (BMI 30+ kg/m2)				Previously diagnosed diabetes				Previously diagnosed hypertension
Variable	Coefficient	95% CI	P-value		Coefficient	95% CI	P-value		Coefficient	95% CI	P-value		Coefficient	95% CI	P-value		Coefficient	95% CI	P-value
Disease/condition status
Healthy	Ref				Ref				Ref				Ref				Ref
Has specified condition	-8.2714	[-13.553 -2.990]	0.00254994	**	-2.31562	[-4.839 0.208]	0.0715456		-2.73578	[-5.153 -0.318]	0.0270723	*	-11.6641	[-17.673 -5.656]	<0.001	***	-5.28314	[-8.739 -1.827]	0.00318614	**
Sex
Male	Ref				Ref				Ref				Ref				Ref
Female	1.8834	[-0.637 4.403]	0.140802		-0.313886	[-2.636 2.008]	0.788535		0.517561	[-1.732 2.767]	0.648183		2.22311	[-0.558 5.004]	0.115598		1.19362	[-1.429 3.817]	0.367734
Age in years	0.028993	[-0.093 0.151]	0.638654		-0.0309937	[-0.130 0.068]	0.533369		-0.0350311	[-0.130 0.060]	0.465367		0.0317251	[-0.088 0.151]	0.599363		-0.0516609	[-0.172 0.069]	0.395907
Wealth tertile
Most poor	Ref				Ref				Ref				Ref				Ref
Poor	5.95612	[1.717 10.195]	0.00648618	**	2.74699	[-0.584 6.078]	0.104679		4.94859	[1.352 8.545]	0.0076254	**	6.7138	[2.252 11.176]	0.00366959	**	3.30229	[-0.696 7.300]	0.104115
Least poor	6.9675	[2.738 11.197]	0.00155583	**	6.35372	[3.495 9.213]	<0.001	***	6.03148	[2.698 9.364]	<0.001	***	7.71616	[3.373 12.059]	<0.001	***	5.83991	[2.058 9.622]	0.00290986	**
Marital status
Currently married/living together	Ref				Ref				Ref				Ref				Ref
Divorced/separated/widowed	-4.55186	[-8.797 -0.306]	0.0359464	*	-4.53879	[-7.344 -1.733]	0.00186441	**	-4.17531	[-7.340 -1.010]	0.0103852	*	-4.07202	[-8.459 0.315]	0.0684275		-3.17261	[-6.856 0.511]	0.0903625
Never married	0.155847	[-3.516 3.828]	0.932884		2.73337	[-0.106 5.573]	0.0589926		1.02068	[-1.889 3.930]	0.487039		0.340502	[-3.292 3.973]	0.852427		0.343782	[-3.473 4.161]	0.85816
Educational attainment
No education	Ref				Ref				Ref				Ref				Ref
Basic education	3.86296	[-1.803 9.529]	0.178602		3.66335	[-1.817 9.144]	0.187143		3.12545	[-2.216 8.467]	0.24765		3.30365	[-2.567 9.174]	0.266		2.96997	[-3.190 9.130]	0.340094
Secondary/SHS/Higher	6.45363	[0.631 12.276]	0.0302844	*	4.78268	[-0.789 10.354]	0.091418		4.68315	[-0.857 10.223]	0.0963748		6.10563	[-0.086 12.297]	0.0531754		5.3841	[-1.074 11.842]	0.100981
Employment status
Not currently working	Ref				Ref				Ref				Ref				Ref
Currently working	7.41433	[2.990 11.839]	0.00130212	**	4.87919	[2.147 7.611]	<0.001	***	4.98776	[2.070 7.905]	0.00105243	**	7.15473	[2.627 11.682]	0.00234328	**	3.99071	[0.389 7.593]	0.030345	*
Religious affiliation
No religion	Ref				Ref				Ref				Ref				Ref
Christianity	-5.72284	[-10.728 -0.718]	0.0255715	*	-8.26869	[-13.400 -3.137]	0.00194046	**	-5.85333	[-10.789 -0.918]	0.0207155	*	-4.19395	[-9.793 1.405]	0.139941		-7.33219	[-13.193 -1.472]	0.014871	*
Islam	-3.74618	[-10.256 2.764]	0.25544		-5.11535	[-11.263 1.032]	0.101638		-3.34941	[-9.273 2.574]	0.263772		-2.49236	[-9.560 4.576]	0.484751		-3.87124	[-11.535 3.793]	0.317694
Traditional/spritual/other	-3.87935	[-10.237 2.479]	0.228129		-5.74361	[-11.936 0.449]	0.068624		-2.73057	[-8.017 2.556]	0.30701		-2.40673	[-9.433 4.620]	0.497305		-1.79249	[-8.813 5.228]	0.612669
Ethnic group
Ga-Dangme	Ref				Ref				Ref				Ref				Ref
Akan	-0.138612	[-4.038 3.761]	0.943767		0.394985	[-2.574 3.364]	0.791794		-2.09074	[-5.812 1.631]	0.266796		-0.116318	[-4.121 3.888]	0.954037		0.685222	[-2.974 4.344]	0.71028
Other	-3.42948	[-8.649 1.790]	0.194722		-0.67145	[-5.310 3.967]	0.77398		-0.393216	[-4.648 3.862]	0.854507		-3.83029	[-9.523 1.862]	0.184256		-3.91045	[-9.322 1.501]	0.154232
Number of observations	374				702				594				353				483
Notes: Italics indicate p-values less than 0.10. * indicates p-values <0.05. ** indicates p-values <0.01. *** indicates p-values <0.001
