# Supplementary material for: Non-communicable diseases, psychosocial wellbeing, and quality of life in Ga Mashie, Accra, Ghana: analysis from a community-based cross-sectional study
Source: BMC Public Health. 2025 Mar 19;25:1059. doi: 10.1186/s12889-025-22227-z (PMC11921560; doi:10.1186/s12889-025-22227-z)
Supplement: Supplementary file 5 — Supplementary Material 5: Additional file 5: Models for WHO-QOL Domain 2 score: Psychological, controlling for demographic factors; Description of data: Full model results for the outcome of psychological domain scores of QoL for select NCD categories compared to the healthy group. [file 12889_2025_22227_MOESM5_ESM.xlsx]

## Sheet: Table S4 QoL Psychological
Models for WHO-QOL Domain 2 score: Psychological, controlling for demographic factors
	Diabetes (High random blood glucose and/or previous Dx)				Hypertension (High measured blood pressure and/or previous Dx)				Obesity (BMI 30+ kg/m2)				Previously diagnosed diabetes				Previously diagnosed hypertension
Variable	Coefficient	95% CI	P-value		Coefficient	95% CI	P-value		Coefficient	95% CI	P-value		Coefficient	95% CI	P-value		Coefficient	95% CI	P-value
Disease/condition status
Healthy	Ref				Ref				Ref				Ref				Ref
Has specified condition	-2.16532	[-6.885 2.554]	0.363844		-1.36092	[-3.598 0.876]	0.229512		-0.782425	[-3.246 1.681]	0.528988		-4.18966	[-9.135 0.756]	0.0956873		-3.48138	[-7.037 0.075]	0.0548899
Sex
Male	Ref				Ref				Ref				Ref				Ref
Female	4.36097	[1.334 7.388]	0.00531437	**	3.45013	[1.465 5.436]	<0.001	***	2.89399	[0.325 5.463]	0.0277577	*	4.38423	[1.199 7.569]	0.0075984	**	4.37047	[1.690 7.051]	0.00172313	**
Age in years	0.0631204	[-0.071 0.197]	0.350457		0.121782	[0.025 0.218]	0.014058	*	0.122942	[0.027 0.219]	0.0126121	*	0.060818	[-0.073 0.194]	0.367487		0.0902831	[-0.024 0.204]	0.119349
Wealth tertile
Most poor	Ref				Ref				Ref				Ref				Ref
Poor	5.54553	[1.396 9.695]	0.00946643	**	3.62368	[0.005 7.242]	0.049677	*	3.76035	[0.052 7.469]	0.0469462	*	5.68709	[1.345 10.029]	0.0109259	*	3.69439	[0.103 7.286]	0.0439474	*
Least poor	5.8374	[1.515 10.160]	0.00877402	**	6.33576	[2.663 10.009]	<0.001	***	5.6827	[2.362 9.003]	0.001041	**	6.38176	[2.018 10.746]	0.00468866	**	5.34357	[1.862 8.825]	0.00307128	**
Marital status
Currently married/living together	Ref				Ref				Ref				Ref				Ref
Divorced/separated/widowed	-5.30428	[-9.059 -1.550]	0.00621742	**	-6.06119	[-8.932 -3.191]	<0.001	***	-5.7386	[-8.693 -2.785]	<0.001	***	-4.99945	[-9.030 -0.969]	0.0157207	*	-5.05711	[-8.148 -1.966]	0.00166767	**
Never married	-0.171086	[-4.093 3.751]	0.931017		3.37272	[0.190 6.556]	0.0381071	*	1.4951	[-1.552 4.542]	0.331616		-0.0972669	[-3.977 3.783]	0.960326		1.32746	[-2.122 4.777]	0.445946
Educational attainment
No education	Ref				Ref				Ref				Ref				Ref
Basic education	6.48339	[0.974 11.993]	0.0216883	*	4.72613	[1.276 8.176]	0.00788311	**	6.18189	[2.600 9.764]	<0.001	***	6.44684	[0.496 12.398]	0.0340981	*	5.16692	[0.409 9.924]	0.0336677	*
Secondary/SHS/Higher	11.4942	[5.645 17.343]	<0.001	***	8.67734	[4.301 13.053]	<0.001	***	10.5422	[6.319 14.765]	<0.001	***	11.576	[5.612 17.540]	<0.001	***	9.92808	[4.642 15.214]	<0.001	***
Employment status
Not currently working	Ref				Ref				Ref				Ref				Ref
Currently working	4.32998	[0.152 8.508]	0.0423992	*	1.90005	[-0.814 4.614]	0.167278		2.24815	[-0.407 4.904]	0.095894		3.37571	[-1.015 7.767]	0.129929		0.502722	[-2.935 3.941]	0.771737
Religious affiliation
No religion	Ref				Ref				Ref				Ref				Ref
Christianity	-6.06298	[-13.113 0.987]	0.0908431		-7.60173	[-13.332 -1.871]	0.00998178	**	-4.86683	[-11.047 1.313]	0.120979		-6.62633	[-13.720 0.467]	0.0666833		-7.41318	[-13.887 -0.940]	0.0253537	*
Islam	-3.77661	[-12.161 4.608]	0.372635		-4.46824	[-9.615 0.678]	0.0878655		-2.07085	[-8.227 4.085]	0.504997		-4.8349	[-13.169 3.499]	0.25163		-4.12002	[-11.833 3.593]	0.290878
Traditional/spritual/other	0.228275	[-8.597 9.054]	0.959064		-0.86202	[-6.793 5.069]	0.773068		1.60868	[-4.828 8.045]	0.620189		-0.377831	[-9.425 8.669]	0.933951		1.73049	[-6.164 9.625]	0.663757
Ethnic group
Ga-Dangme	Ref				Ref				Ref				Ref				Ref
Akan	0.284889	[-3.543 4.112]	0.882579		-0.4486	[-3.150 2.253]	0.741843		-1.12521	[-4.348 2.097]	0.489002		0.085573	[-4.151 4.322]	0.968029		0.39516	[-3.177 3.967]	0.826273
Other	-3.58316	[-7.381 0.215]	0.0640938		-0.872658	[-5.220 3.475]	0.690532		-1.18726	[-5.227 2.852]	0.560163		-3.98924	[-7.763 -0.216]	0.038546	*	-4.32817	[-8.635 -0.021]	0.0489262	*
Number of observations	374				702				594				353				483
Notes: Italics indicate p-values less than 0.10. * indicates p-values <0.05. ** indicates p-values <0.01. *** indicates p-values <0.001
