# Supplementary material for: Non-communicable diseases, psychosocial wellbeing, and quality of life in Ga Mashie, Accra, Ghana: analysis from a community-based cross-sectional study
Source: BMC Public Health. 2025 Mar 19;25:1059. doi: 10.1186/s12889-025-22227-z (PMC11921560; doi:10.1186/s12889-025-22227-z)
Supplement: Supplementary file 6 — Supplementary Material 6: Additional file 6: Models for WHO-QOL Domain 3 score: Social, controlling for demographic factors; Description of data: Full model results for the outcome of social domain scores of QoL for select NCD categories compared to the healthy group. [file 12889_2025_22227_MOESM6_ESM.xlsx]

## Sheet: Table S5 QoL Social
Models for WHO-QOL Domain 3 score: Social, controlling for demographic factors
	Diabetes (High random blood glucose and/or previous Dx)				Hypertension (High measured blood pressure and/or previous Dx)				Obesity (BMI 30+ kg/m2)				Previously diagnosed diabetes				Previously diagnosed hypertension
Variable	Coefficient	95% CI	P-value		Coefficient	95% CI	P-value		Coefficient	95% CI	P-value		Coefficient	95% CI	P-value		Coefficient	95% CI	P-value
Disease/condition status
Healthy	Ref				Ref				Ref				Ref				Ref
Has specified condition	-2.56056	[-7.790 2.669]	0.332691		0.569208	[-2.214 3.353]	0.685029		-1.04269	[-4.234 2.149]	0.517321		-5.16989	[-10.939 0.599]	0.0782774		-1.67431	[-5.312 1.963]	0.362278
Sex
Male	Ref				Ref				Ref				Ref				Ref
Female	3.16206	[-0.413 6.737]	0.08215		1.93147	[-0.446 4.309]	0.109773		3.2147	[0.322 6.107]	0.0298511	*	2.98853	[-0.613 6.591]	0.102598		2.25103	[-0.903 5.405]	0.159277
Age in years	0.0337266	[-0.100 0.168]	0.617455		0.067051	[-0.040 0.175]	0.21801		0.164428	[0.051 0.278]	0.00502672	**	0.0279758	[-0.107 0.163]	0.681801		0.0610803	[-0.048 0.170]	0.269123
Wealth tertile
Most poor	Ref				Ref				Ref				Ref				Ref
Poor	3.65297	[-1.078 8.384]	0.128274		3.49348	[0.295 6.692]	0.0326928	*	3.07601	[-0.746 6.898]	0.11311		4.78604	[-0.385 9.957]	0.069168		3.90818	[0.093 7.724]	0.0448236	*
Least poor	4.78513	[-0.455 10.025]	0.0728902		6.47397	[3.030 9.918]	<0.001	***	6.20055	[2.760 9.641]	<0.001	***	5.97838	[0.791 11.166]	0.0244679	*	6.59218	[2.622 10.562]	0.00143373	**
Marital status
Currently married/living together	Ref				Ref				Ref				Ref				Ref
Divorced/separated/widowed	-6.07762	[-10.903 -1.252]	0.0142397	*	-6.55663	[-9.698 -3.415]	<0.001	***	-8.32611	[-11.748 -4.905]	<0.001	***	-5.55872	[-10.522 -0.595]	0.028651	*	-5.60821	[-9.206 -2.010]	0.00266828	*
Never married	-4.10962	[-8.032 -0.187]	0.040269	*	-0.870004	[-4.170 2.430]	0.601163		-1.57615	[-5.236 2.084]	0.393856		-3.9761	[-7.974 0.022]	0.0512491		-0.897949	[-4.426 2.630]	0.613747
Educational attainment
No education	Ref				Ref				Ref				Ref				Ref
Basic education	5.57217	[-1.432 12.577]	0.117302		4.18355	[0.245 8.122]	0.0376518		4.47765	[-0.113 9.068]	0.05575		4.15885	[-3.144 11.462]	0.260384		3.18279	[-2.144 8.509]	0.23782
Secondary/SHS/Higher	8.30522	[0.846 15.764]	0.0295575	*	6.07982	[1.408 10.752]	0.0114242	*	7.16122	[1.589 12.734]	0.0124498	*	7.39545	[-0.128 14.919]	0.0539225		6.44036	[0.254 12.626]	0.0415058	*
Employment status
Not currently working	Ref				Ref				Ref				Ref				Ref
Currently working	3.24027	[-2.010 8.490]	0.222878		1.44212	[-1.150 4.035]	0.271487		0.843808	[-2.157 3.845]	0.57724		2.1244	[-3.335 7.584]	0.440857		1.63735	[-2.262 5.537]	0.405768
Religious affiliation
No religion	Ref				Ref				Ref				Ref				Ref
Christianity	-3.1015	[-11.442 5.239]	0.461336		-4.6811	[-11.793 2.431]	0.193931		-1.16149	[-8.646 6.323]	0.758197		-3.00274	[-12.733 6.728]	0.540762		-3.91914	[-12.559 4.720]	0.369249
Islam	-4.81527	[-14.523 4.893]	0.32645		-5.10363	[-12.680 2.473]	0.183811		-0.12624	[-8.427 8.174]	0.975922		-4.79649	[-15.646 6.053]	0.381489		-5.13093	[-14.815 4.553]	0.294782
Traditional/spritual/other	1.59521	[-8.176 11.366]	0.746029		0.333257	[-6.668 7.335]	0.924749		3.71901	[-4.146 11.584]	0.349407		1.18808	[-9.811 12.187]	0.830292		1.85708	[-7.302 11.016]	0.687554
Ethnic group
Ga-Dangme	Ref				Ref				Ref				Ref				Ref
Akan	0.45834	[-4.582 5.499]	0.856806		0.271932	[-3.371 3.914]	0.88223		-0.278677	[-4.485 3.927]	0.8954		0.57393	[-4.978 6.126]	0.837493		-0.308805	[-4.449 3.832]	0.882341
Other	0.0440054	[-4.815 4.903]	0.98566		2.50375	[-1.503 6.510]	0.217153		1.94655	[-3.039 6.932]	0.439306		0.333885	[-4.680 5.348]	0.894867		0.674265	[-4.131 5.479]	0.780706
Number of observations	374				702				594				353				483
Notes: Italics indicate p-values less than 0.10. * indicates p-values <0.05. ** indicates p-values <0.01. *** indicates p-values <0.001
