# Supplementary material for: Non-communicable diseases, psychosocial wellbeing, and quality of life in Ga Mashie, Accra, Ghana: analysis from a community-based cross-sectional study
Source: BMC Public Health. 2025 Mar 19;25:1059. doi: 10.1186/s12889-025-22227-z (PMC11921560; doi:10.1186/s12889-025-22227-z)
Supplement: Supplementary file 7 — Supplementary Material 7: Additional file 7: Models for WHO-QOL Domain 4 score: Environmental, controlling for demographic factors; Description of data: Full model results for the outcome of environmental domain scores of QoL for select NCD categories compared to the healthy group. [file 12889_2025_22227_MOESM7_ESM.xlsx]

## Sheet: Table S6 QoL Environmental
Models for WHO-QOL Domain 4 score: Environmental, controlling for demographic factors
	Diabetes (High random blood glucose and/or previous Dx)				Hypertension (High measured blood pressure and/or previous Dx)				Obesity (BMI 30+ kg/m2)				Previously diagnosed diabetes				Previously diagnosed hypertension
Variable	Coefficient	95% CI	P-value		Coefficient	95% CI	P-value		Coefficient	95% CI	P-value		Coefficient	95% CI	P-value		Coefficient	95% CI	P-value
Disease/condition status
Healthy	Ref				Ref				Ref				Ref				Ref
Has specified condition	-2.69418	[-6.641 1.253]	0.178109		0.246066	[-1.821 2.313]	0.813281		0.387984	[-2.062 2.838]	0.753363		-5.56103	[-9.952 -1.170]	0.0137214	*	-0.66802	[-3.640 2.304]	0.655728
Sex
Male	Ref				Ref				Ref				Ref				Ref
Female	2.12301	[-0.748 4.994]	0.144998		1.88222	[-0.078 3.843]	0.0596346		1.78339	[-0.689 4.256]	0.155036		2.03876	[-0.817 4.895]	0.159267		1.43075	[-1.026 3.887]	0.249745
Age in years	0.13648	[0.006 0.267]	0.0401898	*	0.13463	[0.038 0.231]	0.00694235	**	0.160632	[0.058 0.263]	0.00253713	**	0.128352	[-0.000 0.257]	0.0506303		0.118457	[0.003 0.234]	0.0438692	*
Wealth tertile
Most poor	Ref				Ref				Ref				Ref				Ref
Poor	4.84037	[1.979 7.702]	0.00118075	***	3.07864	[0.474 5.684]	0.0211581	*	2.80145	[-0.150 5.753]	0.0624962		5.63149	[2.715 8.548]	<0.001	***	3.50832	[0.669 6.348]	0.0161227	*
Least poor	7.89347	[4.409 11.378]	<0.001	***	6.97227	[4.197 9.748]	<0.001	***	7.8278	[5.285 10.371]	<0.001	***	8.84884	[5.426 12.272]	<0.001	***	7.99251	[4.971 11.014]	<0.001	***
Marital status
Currently married/living together	Ref				Ref				Ref				Ref				Ref
Divorced/separated/widowed	-3.72913	[-7.717 0.258]	0.0663882		-3.5074	[-6.633 -0.382]	0.0283382		-3.59412	[-6.525 -0.663]	0.0168943	*	-3.23003	[-7.323 0.862]	0.120165		-2.25564	[-5.208 0.696]	0.132249
Never married	2.49469	[-0.758 5.747]	0.130799		4.31501	[1.090 7.540]	0.00939238	**	2.91304	[-0.453 6.279]	0.0888435		2.59395	[-0.692 5.880]	0.120052		4.35263	[0.791 7.914]	0.017263	*
Educational attainment
No education	Ref				Ref				Ref				Ref				Ref
Basic education	4.15977	[-0.799 9.119]	0.0989417		3.69162	[0.406 6.977]	0.0281461	*	4.89757	[1.547 8.248]	0.00470569	**	3.31135	[-1.985 8.607]	0.216926		1.84728	[-1.996 5.690]	0.341541
Secondary/SHS/Higher	7.0335	[2.697 11.370]	0.00181969	**	6.29023	[2.593 9.987]	0.00110816	**	7.09788	[3.750 10.446]	<0.001	***	6.41105	[1.865 10.957]	0.00630597	**	5.24898	[1.433 9.065]	0.00764461	**
Employment status
Not currently working	Ref				Ref				Ref				Ref				Ref
Currently working	1.83807	[-1.670 5.346]	0.300138		1.38521	[-1.408 4.178]	0.326514		0.338157	[-2.005 2.682]	0.774655		0.89813	[-2.711 4.507]	0.621692		0.0710451	[-3.394 3.537]	0.967549
Religious affiliation
No religion	Ref				Ref				Ref				Ref				Ref
Christianity	-3.7504	[-9.073 1.573]	0.164672		-3.66695	[-8.448 1.114]	0.130846		-1.30757	[-6.994 4.379]	0.648359		-3.23748	[-9.754 3.279]	0.325682		-3.77116	[-9.257 1.715]	0.175071
Islam	-2.77771	[-9.805 4.249]	0.433676		-1.17853	[-5.665 3.308]	0.602475		1.16579	[-5.086 7.418]	0.71147		-2.32228	[-10.321 5.676]	0.564911		-1.53331	[-8.136 5.069]	0.645113
Traditional/spritual/other	-1.44747	[-8.373 5.478]	0.67847		0.968181	[-4.359 6.296]	0.718476		3.04505	[-2.909 8.999]	0.31172		-1.54806	[-9.273 6.177]	0.690999		2.01317	[-4.604 8.630]	0.546488
Ethnic group
Ga-Dangme	Ref				Ref				Ref				Ref				Ref
Akan	-1.14253	[-4.809 2.524]	0.536864		-1.73337	[-4.124 0.657]	0.15285		-1.36665	[-4.424 1.690]	0.376201		-1.03431	[-5.079 3.011]	0.612153		-1.71409	[-4.578 1.149]	0.236982
Other	-3.60092	[-7.908 0.706]	0.0999996		-1.24852	[-5.200 2.703]	0.531117		-1.26619	[-5.242 2.710]	0.527964		-3.99631	[-8.391 0.398]	0.0740604		-3.9993	[-8.247 0.248]	0.0646111
Number of observations	374				702				594				353				483
Notes: Italics indicate p-values less than 0.10. * indicates p-values <0.05. ** indicates p-values <0.01. *** indicates p-values <0.001
